# Supplementary material for: Painted Goby Larvae under High-CO2 Fail to Recognize Reef Sounds
Source: PLoS One. 2017 Jan 26;12(1):e0170838. doi: 10.1371/journal.pone.0170838 (PMC5268378; doi:10.1371/journal.pone.0170838)
Supplement: S1 Dataset — (XLSX) [file pone.0170838.s001.xlsx]

## Sheet: DATA SET
Capture date	Time in treatment (days)	Treatment	Cues	% time in cue	LOGIT	SL		Cues			% time in cue
2015-07-14	25	1	1	99.5	2.29885	17.419		Reef vs Silence	1		reef
2015-07-14	25	1	1	70.8333	0.385351	17.8061		Offshore vs Silence	2		offshore
2015-07-14	25	1	1	50	0	21.29		Reff vs Offshore	3		reef
2015-07-14	25	1	1	83.3333	0.69897	17.6125
2015-07-14	25	1	1	70.8333	0.385351	17.032		Treatment
2015-07-14	25	1	1	75	0.477121	17.5158		control	1
2015-07-14	25	1	1	0.5	-2.29885	16.548		acidified	2
2015-07-14	25	1	1	99.5	2.29885	13.839
2015-07-14	25	1	1	83.3333	0.69897	18.8706
2015-07-14	25	1	1	62.5	0.221849	19.4513
2015-07-14	25	1	1	50	0	17.032
2015-07-14	25	1	1	20.8333	-0.579784	15.387
2015-07-14	25	1	1	75	0.477121	16.258
2015-07-14	25	1	2	41.6667	-0.146128	18.8706
2015-07-14	25	1	2	45.8333	-0.0725507	17.729
2015-07-14	25	1	2	70.8333	0.385351	17.5158
2015-07-14	25	1	2	58.3333	0.146128	18.0964
2015-07-14	25	1	2	54.1667	0.0725507	19.1609
2015-07-14	25	1	2	66.6667	0.30103	17.129
2015-07-14	25	1	2	50	0	15.29
2015-07-14	25	1	2	4.16667	-1.36173	18.3867
2015-07-14	25	1	2	99.5	2.29885	17.9996
2015-07-14	25	1	2	54.1667	0.0725507	21.5803
2015-07-14	25	1	2	54.1667	0.0725507	17.9029
2015-07-14	25	1	2	91.6667	1.04139	19.3545
2015-07-14	25	1	3	99.5	2.29885	17.226
2015-07-14	25	1	3	99.5	2.29885	19.1609
2015-07-14	25	1	3	70.8333	0.385351	18.3867
2015-07-14	25	1	3	66.6667	0.30103	18.7738
2015-07-14	25	1	3	62.5	0.221849	18.8706
2015-07-14	25	1	3	58.3333	0.146128	17.9029
2015-07-14	25	1	3	99.5	2.29885	17.9996
2015-07-14	25	1	3	91.6667	1.04139	19.548
2015-07-14	25	1	3	99.5	2.29885	19.3545
2015-07-14	25	1	3	91.6667	1.04139	19.3545
2015-07-14	25	1	3	83.3333	0.69897	18.8706
2015-07-14	25	1	3	45.8333	-0.0725507	17.7093
2015-07-14	25	2	1	0.5	-2.29885	22.4513
2015-07-14	25	2	1	70	0.367977	18.6771
2015-07-14	25	2	1	99.5	2.29885	18.4835
2015-07-14	25	2	1	45	-0.0871502	20.5158
2015-07-14	25	2	2	58.3333	0.146128	20.1287
2015-07-14	25	2	2	12.5	-0.845098	17.7093
2015-07-14	25	2	2	83.3333	0.69897	20.0319
2015-07-14	25	2	3	0.5	-2.29885	17.226
2015-07-14	25	2	3	25	-0.477121	18.0964
2015-07-14	25	2	3	0.5	-2.29885	18.6771
2015-08-12	10	1	1	75	0.477121	12.968
2015-08-12	10	1	1	99.5	2.29885	12.677
2015-08-12	10	1	1	75	0.477121	12.194
2015-08-12	10	1	1	16.6667	-0.69897	13.742
2015-08-12	10	1	1	70.8333	0.385351	12
2015-08-12	10	1	1	45.8333	-0.0725507	11.903
2015-08-12	10	1	1	58.3333	0.146128	12.871
2015-08-12	10	1	1	50	0	12
2015-08-12	10	1	1	37.5	-0.221849	10.355
2015-08-12	10	1	1	79.1667	0.579784	11.806
2015-08-12	10	1	1	62.5	0.221849	12.968
2015-08-12	10	1	1	99.5	2.29885	10.839
2015-08-12	10	1	2	95.8333	1.36173	13.742
2015-08-12	10	1	2	16.6667	-0.69897	13.355
2015-08-12	10	1	2	79.1667	0.579784	11.903
2015-08-12	10	1	2	79.1667	0.579784	12.871
2015-08-12	10	1	2	50	0	12.484
2015-08-12	10	1	2	99.5	2.29885	10.935
2015-08-12	10	1	2	62.5	0.221849	13.065
2015-08-12	10	1	2	16.6667	-0.69897	14.323
2015-08-12	10	1	2	99.5	2.29885	11.903
2015-08-12	10	1	2	99.5	2.29885	12
2015-08-12	10	1	2	79.1667	0.579784	11.516
2015-08-12	10	1	2	99.5	2.29885	11.516
2015-08-12	10	1	3	70.8333	0.385351	12.387
2015-08-12	10	1	3	99.5	2.29885	14.129
2015-08-12	10	1	3	99.5	2.29885	14.323
2015-08-12	10	1	3	99.5	2.29885	14.903
2015-08-12	10	1	3	91.6667	1.04139	13.935
2015-08-12	10	1	3	62.5	0.221849	13.161
2015-08-12	10	1	3	58.3333	0.146128	12.097
2015-08-12	10	1	3	99.5	2.29885	12.097
2015-08-12	10	1	3	99.5	2.29885	10.452
2015-08-12	10	1	3	99.5	2.29885	11.71
2015-08-12	10	1	3	70.8333	0.385351	12.968
2015-08-12	10	1	3	0.5	-2.29885	11.516
2015-08-12	10	2	1	29.1667	-0.385351	13.258
2015-08-12	10	2	1	83.3333	0.69897	12.387
2015-08-12	10	2	1	0.5	-2.29885	11.323
2015-08-12	10	2	1	87.5	0.845098	13.161
2015-08-12	10	2	1	20.8333	-0.579784	12.871
2015-08-12	10	2	1	0.5	-2.29885	12
2015-08-12	10	2	1	0.5	-2.29885	11.903
2015-08-12	10	2	1	99.5	2.29885	11.806
2015-08-12	10	2	1	29.1667	-0.385351	11.129
2015-08-12	10	2	1	12.5	-0.845098	14.129
2015-08-12	10	2	1	62.5	0.221849	12.097
2015-08-12	10	2	1	0.5	-2.29885	11.129
2015-08-12	10	2	2	8.33333	-1.04139	11
2015-08-12	10	2	2	54.1667	0.0725507	11.613
2015-08-12	10	2	2	95.8333	1.36173	13.258
2015-08-12	10	2	2	58.3333	0.146128	12.871
2015-08-12	10	2	2	12.5	-0.845098	11.71
2015-08-12	10	2	2	99.5	2.29885	10.645
2015-08-12	10	2	2	99.5	2.29885	10.935
2015-08-12	10	2	2	99.5	2.29885	10.355
2015-08-12	10	2	2	29.1667	-0.385351	11.323
2015-08-12	10	2	2	95.8333	1.36173	12.387
2015-08-12	10	2	2	16.6667	-0.69897	10.065
2015-08-12	10	2	2	91.6667	1.04139	11.903
2015-08-12	10	2	3	45.8333	-0.0725507	16.452
2015-08-12	10	2	3	25	-0.477121	14.323
2015-08-12	10	2	3	37.5	-0.221849	12.871
2015-08-12	10	2	3	33.3333	-0.30103	13.742
2015-08-12	10	2	3	8.33333	-1.04139	11.903
2015-08-12	10	2	3	33.3333	-0.30103	12.871
2015-08-12	10	2	3	66.6667	0.30103	11.903
2015-08-12	10	2	3	75	0.477121	13.065
2015-08-12	10	2	3	0.5	-2.29885	11.71
2015-08-12	10	2	3	16.6667	-0.69897	11.806
2015-08-12	10	2	3	75	0.477121	12.484
2015-08-12	10	2	3	0.5	-2.29885	11.71
2015-08-12	15	1	1	66.6667	0.30103	12.484
2015-08-12	15	1	1	99.5	2.29885	16.258
2015-08-12	15	1	1	70.8333	0.385351	12.29
2015-08-12	15	1	1	66.6667	0.30103	12.968
2015-08-12	15	1	1	83.3333	0.69897	13.742
2015-08-12	15	1	2	79.1667	0.579784	12.097
2015-08-12	15	1	2	0.5	-2.29885	12.677
2015-08-12	15	1	2	99.5	2.29885	10.839
2015-08-12	15	1	2	58.3333	0.146128	11.903
2015-08-12	15	1	2	62.5	0.221849	12.194
2015-08-12	15	1	3	95.8333	1.36173	12.29
2015-08-12	15	1	3	99.5	2.29885	15.29
2015-08-12	15	1	3	0.5	-2.29885	13.742
2015-08-12	15	1	3	99.5	2.29885	12.29
2015-08-12	15	1	3	99.5	2.29885	11.71
2015-08-12	15	1	3	99.5	2.29885	12.194
2015-08-12	15	2	1	37.5	-0.221849	12.194	12.4357
2015-08-12	15	2	1	29.1667	-0.385351	12.774
2015-08-12	15	2	1	45.8333	-0.0725507	11.71
2015-08-12	15	2	1	70.8333	0.385351	11.613
2015-08-12	15	2	1	0.5	-2.29885	12.677
2015-08-12	15	2	1	0.5	-2.29885	11.806
2015-08-12	15	2	1	66.6667	0.30103	12.097
2015-08-12	15	2	1	50	0	12
2015-08-12	15	2	1	58.3333	0.146128	13.548
2015-08-12	15	2	1	20.8333	-0.579784	11.806
2015-08-12	15	2	1	33.3333	-0.30103	11.226
2015-08-12	15	2	1	41.6667	-0.146128	12.097
2015-08-12	15	2	2	0.5	-2.29885	12.387
2015-08-12	15	2	2	0.5	-2.29885	12.194
2015-08-12	15	2	2	0.5	-2.29885	11.806
2015-08-12	15	2	2	91.6667	1.04139	11.806
2015-08-12	15	2	2	50	0	11.129
2015-08-12	15	2	2	99.5	2.29885	12.387
2015-08-12	15	2	2	20.8333	-0.579784	12.194
2015-08-12	15	2	2	95.8333	1.36173	11.129
2015-08-12	15	2	2	87.5	0.845098	11.419
2015-08-12	15	2	2	29.1667	-0.385351	12.774
2015-08-12	15	2	2	20.8333	-0.579784	12.387
2015-08-12	15	2	2	33.3333	-0.30103	11.032
2015-08-12	15	2	3	50	0	12.387
2015-08-12	15	2	3	0.5	-2.29885	12.677
2015-08-12	15	2	3	54.1667	0.0725507	10.742
2015-08-12	15	2	3	0.5	-2.29885	13.548
2015-08-12	15	2	3	29.1667	-0.385351	12.581
2015-08-12	15	2	3	16.6667	-0.69897	12.097
2015-08-12	15	2	3	91.6667	1.04139	13.645
2015-08-12	15	2	3	0.5	-2.29885	13.65
2015-08-12	15	2	3	4.16667	-1.36173	12.774
2015-08-12	15	2	3	0.5	-2.29885	12.29
2015-08-12	15	2	3	37.5	-0.221849	12.677
2015-08-12	15	2	3	62.5	0.221849	10.161
